# Supplementary material for: A Multicomponent Protocol for the Synthesis of Highly Functionalized γ-Lactam Derivatives and Their Applications as Antiproliferative Agents
Source: Pharmaceuticals (Basel). 2021 Aug 9;14(8):782. doi: 10.3390/ph14080782 (PMC8400033; doi:10.3390/ph14080782)
Supplement: Supplementary file 1 [file pharmaceuticals-14-00782-s001.zip]

Archive with 1 entries (1 files):
- pharmaceuticals-1318653-supplementary.pdf
